# Supplementary material for: Necrotic Bone Fluid Suppresses Energy Metabolism of Porcine PBMC-Derived Macrophages In Vitro
Source: Cells. 2025 Aug 14;14(16):1258. doi: 10.3390/cells14161258 (PMC12384577; doi:10.3390/cells14161258)
Supplement: Supplementary file 1 [file cells-14-01258-s001.zip]

Archive with 1 entries (1 files):
- cells-3543395-supplementary.pptx
